# Supplementary material for: Germination of Seeds from Flowers along a Continuum of Long to Short Styles in the Cold Desert Perennial Herb Ixiolirion songaricum
Source: Plants (Basel). 2022 May 30;11(11):1452. doi: 10.3390/plants11111452 (PMC9182588; doi:10.3390/plants11111452)
Supplement: Supplementary file 1 [file plants-11-01452-s001.zip]

Archive with 1 entries (1 files):
- plants-1691582-supplementary.pdf
